# Supplementary material for: Delivery Modality Affect Neonatal Levels of Inflammation, Stress, and Growth Factors
Source: Front Pediatr. 2021 Sep 22;9:709765. doi: 10.3389/fped.2021.709765 (PMC8492985; doi:10.3389/fped.2021.709765)
Supplement: Supplementary file 1 [file Data_Sheet_1.zip]

Archive with 6 entries (6 files):
- S1_Code_for_analysis.docx
- S2_Testing_other_variables.docx
- S3_Analysis_without_general_anaesthetics.docx
- S3A, Tests without general anesthesia.xlsx
- S4_Analysis_without_PROM_AROM.docx
- S4A, Tests without PROM and AROM.xlsx
