# Supplementary material for: Delivery Modality Affect Neonatal Levels of Inflammation, Stress, and Growth Factors
Source: Front Pediatr. 2021 Sep 22;9:709765. doi: 10.3389/fped.2021.709765 (PMC8492985; doi:10.3389/fped.2021.709765)
Supplement: Supplementary file 1 [file Data_Sheet_1.zip › S3A, Tests without general anesthesia.xlsx]

## Sheet: Ark1
Results without general anaesthetics
Fig 1 results:			*Not significant after change
			**Significant after change
CRP:
Birth type/week	37	38	39	40+	Overall
In-labor/pre-labor	p=0.8670	p=0.0829*	p=0.0250	p=0.1323	p=0.0001
In-labor/vaginal	p=0.1068	p=0.2535	p=0.3019	p=0.0829	p=0.0002
Pre-labor/vaginal	p=0.0029	p<0.0001	p<0.0001	p=0.0170	p<0.0001
MCP1:
Birth type/week	37	38	39	40+	Overall
In-labor/pre-labor	p=1.0000	p=0.0070	p=0.0002	p=1.0000	p<0.0001
In-labor/vaginal	p=1.0000	p=1.0000	p=1.0000	p=1.0000	p=0.5131
Pre-labor/vaginal	p=0.0386	p<0.0001	p<0.0001	p=0.5067	p<0.0001
IL18:
Birth type/week	37	38	39	40+	Overall
In-labor/pre-labor	p=1.0000	p=1.0000	p=1.0000	p=1.0000	p=0.3015
In-labor/vaginal	p=1.0000	p=1.0000	p=1.0000	p=1.0000	p=0.6450
Pre-labor/vaginal	p=1.0000	p=1.0000	p=0.1597	p=1.0000	p=0.0050
HSP70:
Birth type/week	37	38	39	40+	Overall
In-labor/pre-labor	p=1.0000	p=0.4003	p=0.0010	p=1.0000	p<0.0001
In-labor/vaginal	p=1.0000	p=1.0000	p=1.0000	p=1.0000	p=0.3407
Pre-labor/vaginal	p=0.7160	p<0.0001	p=0.0001	p=1.0000	p<0.0001
STNF_RI:
Birth type/week	37	38	39	40+	Overall
In-labor/pre-labor	p=1.0000	p=1.0000	p=1.0000	p=1.0000	p=0.5779
In-labor/vaginal	p=1.0000	p=1.0000	p=1.0000	p=0.6175	p=0.0540*
Pre-labor/vaginal	p=1.0000	p=1.0000	p=1.0000	p=1.0000	p=0.9302
EGF:
Birth type/week	37	38	39	40+	Overall
In-labor/pre-labor	p=1.0000	p=1.0000	p=1.0000	p=1.0000	p=0.9205
In-labor/vaginal	p=1.0000	p=0.8429	p=1.0000	p=1.0000	p=0.2643
Pre-labor/vaginal	p=1.0000	p=0.5725	p=1.0000	p=1.0000	p=0.0429
VEGF:
Birth type/week	37	38	39	40+	Overall
In-labor/pre-labor	p=1.0000	p=1.0000	p=1.0000	p=1.0000	p=0.2201
In-labor/vaginal	p=1.0000	p=1.0000	p=1.0000	p=0.7733	p=0.0332
Pre-labor/vaginal	p=1.0000	p=0.0021	p=1.0000	p=0.5569	p<0.0001
S100B:
Birth type/week	37	38	39	40+	Overall
In-labor/pre-labor	p=1.0000	p=1.0000	p=1.0000	p=1.0000	p=0.2845
In-labor/vaginal	p=1.0000	p=1.0000	p=1.0000	p=1.0000	p=0.0803
Pre-labor/vaginal	p=0.7432	p=1.0000	p=1.0000	p=0.6985	p=0.0327**
BDNF:
Birth type/week	37	38	39	40+	Overall
In-labor/pre-labor	p=1.0000	p=1.0000	p=1.0000	p=1.0000	p=0.2185
In-labor/vaginal	p=1.0000	p=1.0000	p=1.0000	p=1.0000	p=0.9064
Pre-labor/vaginal	p=1.0000	p=1.0000	p=1.0000	p=1.0000	p=0.2038
NT3:
Birth type/week	37	38	39	40+	Overall
In-labor/pre-labor	p=1.0000	p=1.0000	p=1.0000	p=1.0000	p=0.9873
In-labor/vaginal	p=1.0000	p=1.0000	p=1.0000	p=1.0000	p=0.1837
Pre-labor/vaginal	p=1.0000	p=1.0000	p=1.0000	p=1.0000	p=0.7299
Fig 2 results:
Biomarker	Males overall	Females overall	In-labor	Pre-labor	Vaginal
Log CRP	p<0.0001	p<0.0001	p=0.0024	p<0.0001	p<0.0001
Log MCP1	p<0.0001	p<0.0001	p=0.2302	p=0.1529	p<0.0001
Log IL18	p=0.00061	p=0.0108	p=1.0000	p=1.0000	p=0.6494
Log HSP70	p=0.0109	p<0.0001	p=0.5268	p=0.2824	p=0.2557
Log sTNF RI	p=0.1164	p=0.2449	p=0.4046	p=0.6090	p=0.0019
Log EGF	p=0.2676	p=0.0523*	p=0.0640*	p=0.0804	p<0.0001
Log VEGF	p=0.0035	p=0.0002	p=0.0183	p=0.0108	p<0.0001
Log S100B	p=0.0057	p=0.1361	p=0.7181	p=0.7181	p=0.7181
Log BDNF	p=0.3378	p=0.1114	p=0.0004	p=0.0744*	p=0.0001
Log NT3	p=0.7000	p=0.1930	p=0.4163	p=0.4806	p=0.4136
Fig 3 results:
CRP: Overall p-value: <0.0001
week	37	38	39	40	41
38	0.0509*	NA	NA	NA	NA
39	<0.0001	<0.0001	NA	NA	NA
40	<0.0001	<0.0001	<0.0001	NA	NA
41	<0.0001	<0.0001	<0.0001	0.2572	NA
42	<0.0001	<0.0001	<0.0001	0.0509*	0.2572
MCP1: Overall p-value: <0.0001
week	37	38	39	40	41
38	0.9482	NA	NA	NA	NA
39	0.1344	0.0015	NA	NA	NA
40	<0.0001	<0.0001	<0.0001	NA	NA
41	<0.0001	<0.0001	<0.0001	0.9482	NA
42	<0.0001	<0.0001	<0.0001	0.4466	0.9482
IL18: Overall p-value: <0.0001
week	37	38	39	40	41
38	1	NA	NA	NA	NA
39	1	1	NA	NA	NA
40	0.0756*	0.0291	0.0367	NA	NA
41	0.0487	0.0181	0.0265	1	NA
42	0.0004	0.0001	0.0001	0.0345	0.0756
HSP70: Overall p-value: 0.0536
week	37	38	39	40	41
38	1	NA	NA	NA	NA
39	1	0.3571	NA	NA	NA
40	0.7097	0.1108	1	NA	NA
41	1	1	1	1	NA
42	1	1	1	1	1
STNF_RI: Overall p-value: 0.0259
week	37	38	39	40	41
38	1	NA	NA	NA	NA
39	0.9824	0.101	NA	NA	NA
40	1	0.4554	1	NA	NA
41	0.8738	0.0664	1	1	NA
42	0.8738	0.2021	1	1	1
EGF: Overall p-value: 0.0078
week	37	38	39	40	41
38	1	NA	NA	NA	NA
39	0.9691	0.9691	NA	NA	NA
40	1	1	1	NA	NA
41	0.1431	0.0768	0.9691	0.2071	NA
42	0.1391	0.1295	0.8655	0.2866	1
VEGF: Overall p-value: 0.0062
week	37	38	39	40	41
38	1	NA	NA	NA	NA
39	0.8952	0.6499	NA	NA	NA
40	0.8734	0.4837	1	NA	NA
41	0.1283	0.0096	0.6499	0.6499	NA
42	0.4105	0.1974	1	1	1
S100B: Overall p-value: 0.0074
week	37	38	39	40	41
38	1	NA	NA	NA	NA
39	1	1	NA	NA	NA
40	0.9563	0.6066	1	NA	NA
41	0.1656	0.0189**	0.2998	0.7086	NA
42	0.3256	0.1859	0.7577	1	1
BDNF: Overall p-value: 0.1022
week	37	38	39	40	41
38	1	NA	NA	NA	NA
39	1	1	NA	NA	NA
40	0.9903	1	1	NA	NA
41	1	1	1	1	NA
42	1	0.4503	1	0.1638	1
NT3: Overall p-value: 0.4412
week	37	38	39	40	41
38	1	NA	NA	NA	NA
39	1	1	NA	NA	NA
40	1	1	1	NA	NA
41	1	1	1	1	NA
42	1	1	1	1	1
