# Supplementary material for: Delivery Modality Affect Neonatal Levels of Inflammation, Stress, and Growth Factors
Source: Front Pediatr. 2021 Sep 22;9:709765. doi: 10.3389/fped.2021.709765 (PMC8492985; doi:10.3389/fped.2021.709765)
Supplement: Supplementary file 1 [file Data_Sheet_1.zip › S4A, Tests without PROM and AROM.xlsx]

## Sheet: Ark1
Results without PROM and AROM
			*Not significant after change
Fig 1 results:			**Significant after change
CRP:
Birth type/week	37	38	39	40+	Overall
In-labor/pre-labor	p=0.9644	p=0.0290	p=0.0036	p=0.1560	p<0.0001
In-labor/vaginal	p=0.1560	p=0.7222	p=0.9644	p=0.1203	p=0.0017
Pre-labor/vaginal	p=0.0019	p<0.0001	p<0.0001	p=0.0139	p<0.0001
MCP1:
Birth type/week	37	38	39	40+	Overall
In-labor/pre-labor	p=1.0000	p=0.0428	p=0.0015	p=1.0000	p<0.0001
In-labor/vaginal	p=1.0000	p=1.0000	p=1.0000	p=1.0000	p=0.3709
Pre-labor/vaginal	p=0.0208	p<0.0001	p<0.0001	p=0.3379	p<0.0001
IL18:
Birth type/week	37	38	39	40+	Overall
In-labor/pre-labor	p=1.0000	p=1.0000	p=1.0000	p=1.0000	p=0.2894
In-labor/vaginal	p=1.0000	p=1.0000	p=1.0000	p=1.0000	p=0.9934
Pre-labor/vaginal	p=1.0000	p=1.0000	p=0.3322	p=1.0000	p=0.0079
HSP70:
Birth type/week	37	38	39	40+	Overall
In-labor/pre-labor	p=1.0000	p=0.2729	p=0.0076	p=0.5121	p=0.0001
In-labor/vaginal	p=1.0000	p=1.0000	p=1.0000	p=0.2729	p=0.0971
Pre-labor/vaginal	p=0.5035	p<0.0001	p=0.0003	p=1.0000	p<0.0001
STNF_RI:
Birth type/week	37	38	39	40+	Overall
In-labor/pre-labor	p=1.0000	p=1.0000	p=1.0000	p=1.0000	p=0.3528
In-labor/vaginal	p=1.0000	p=1.0000	p=1.0000	p=1.0000	p=0.0833*
Pre-labor/vaginal	p=1.0000	p=1.0000	p=1.0000	p=1.0000	p=0.8065
EGF:
Birth type/week	37	38	39	40+	Overall
In-labor/pre-labor	p=1.0000	p=1.0000	p=1.0000	p=1.0000	p=0.4459
In-labor/vaginal	p=1.0000	p=1.0000	p=1.0000	p=1.0000	p=0.9373
Pre-labor/vaginal	p=0.6943	p=0.8613	p=1.0000	p=1.0000	p=0.0190
VEGF:
Birth type/week	37	38	39	40+	Overall
In-labor/pre-labor	p=1.0000	p=1.0000	p=1.0000	p=1.0000	p=0.3441
In-labor/vaginal	p=1.0000	p=1.0000	p=1.0000	p=1.0000	p=0.1142
Pre-labor/vaginal	p=1.0000	p=0.0093	p=1.0000	p=0.9653	p=0.0001
S100B:
Birth type/week	37	38	39	40+	Overall
In-labor/pre-labor	p=1.0000	p=1.0000	p=1.0000	p=1.0000	p=0.3972
In-labor/vaginal	p=1.0000	p=1.0000	p=1.0000	p=1.0000	p=0.1063
Pre-labor/vaginal	p=0.7833	p=1.0000	p=1.0000	p=0.7833	p=0.0568
BDNF:
Birth type/week	37	38	39	40+	Overall
In-labor/pre-labor	p=1.0000	p=1.0000	p=1.0000	p=0.7732	p=0.0641
In-labor/vaginal	p=1.0000	p=1.0000	p=1.0000	p=1.0000	p=0.3238
Pre-labor/vaginal	p=1.0000	p=1.0000	p=1.0000	p=1.0000	p=0.1513
NT3:
Birth type/week	37	38	39	40+	Overall
In-labor/pre-labor	p=1.0000	p=1.0000	p=1.0000	p=1.0000	p=0.7729
In-labor/vaginal	p=1.0000	p=1.0000	p=1.0000	p=1.0000	p=0.6097
Pre-labor/vaginal	p=1.0000	p=1.0000	p=1.0000	p=1.0000	p=0.5013
Fig 2 results:
Biomarker	Males overall	Females overall	In-labor	Pre-labor	Vaginal
Log CRP	p<0.0001	p<0.0001	p=0.2000*	p<0.0001	p<0.0001
Log MCP1	p<0.0001	p<0.0001	p=0.1889	p=0.1093	p<0.0001
Log IL18	p=0.0046	p=0.0367	p=1.0000	p=1.0000	p=0.7395
Log HSP70	p=0.0010	p<0.0001	p=0.9902	p=0.9902	p=0.3210
Log sTNF RI	p=0.0601	p=0.7251	p=1.0000	p=1.0000	p=0.0158
Log EGF	p=0.2377	p=0.0703*	p=0.1388*	p=0.1110	p=0.0005
Log VEGF	p=0.0050	p=0.0003	p=0.0375	p=0.0053	p<0.0001
Log S100B	p=0.0038	p=0.2790	p=0.8417	p=0.8417	p=0.4467
Log BDNF	p=0.1793	p=0.3977	p=0.0118	p=0.0401	p=0.0031
Log NT3	p=0.7608	p=0.5020	p=0.6383	p=0.7766	p=0.7766
Fig 3 results:
CRP: Overall p-value: <0.0001
week	37	38	39	40	41
38	0.0688*	NA	NA	NA	NA
39	<0.0001	<0.0001	NA	NA	NA
40	<0.0001	<0.0001	<0.0001	NA	NA
41	<0.0001	<0.0001	<0.0001	0.3154	NA
42	<0.0001	<0.0001	<0.0001	0.0504*	0.1547
MCP1: Overall p-value: <0.0001
week	37	38	39	40	41
38	0.8938	NA	NA	NA	NA
39	0.4995	0.0008	NA	NA	NA
40	<0.0001	<0.0001	<0.0001	NA	NA
41	<0.0001	<0.0001	<0.0001	0.8938	NA
42	<0.0001	<0.0001	0.0001	0.5441	0.8938
IL18: Overall p-value: <0.0001
week	37	38	39	40	41
38	1	NA	NA	NA	NA
39	1	1	NA	NA	NA
40	0.1215*	0.1677*	0.0657*	NA	NA
41	0.0657*	0.0779*	0.0217	1	NA
42	0.001	0.001	0.0002	0.0657*	0.1677
HSP70: Overall p-value: 0.0506
week	37	38	39	40	41
38	1	NA	NA	NA	NA
39	0.5037	0.1606	NA	NA	NA
40	0.7234	0.2799	1	NA	NA
41	1	1	1	1	NA
42	1	1	1	1	1
STNF_RI: Overall p-value: 0.0270
week	37	38	39	40	41
38	1	NA	NA	NA	NA
39	0.9783	0.1015	NA	NA	NA
40	1	0.4604	1	NA	NA
41	0.8831	0.0672	1	1	NA
42	0.1015	0.2199	1	1	1
EGF: Overall p-value: 0.0260
week	37	38	39	40	41
38	1	NA	NA	NA	NA
39	1	0.48	NA	NA	NA
40	1	1	1	NA	NA
41	1	0.2598	1	1	NA
42	0.2829	0.0458	0.9397	0.2414	1
VEGF: Overall p-value: 0.0050
week	37	38	39	40	41
38	1	NA	NA	NA	NA
39	1	0.1968	NA	NA	NA
40	0.7519	0.0632	1	NA	NA
41	0.3105	0.0158	1	1	NA
42	0.3058	0.0596	1	1	1
S100B: Overall p-value: 0.0198
week	37	38	39	40	41
38	1	NA	NA	NA	NA
39	1	1	NA	NA	NA
40	0.6553	0.6553	1	NA	NA
41	0.2407	0.146	0.6553	1	NA
42	0.2137	0.2014	0.6553	1	1
BDNF: Overall p-value: 0.0790
week	37	38	39	40	41
38	1	NA	NA	NA	NA
39	1	1	NA	NA	NA
40	0.7572	1	1	NA	NA
41	1	1	1	1	NA
42	1	0.2723	0.5881	0.0973	0.4114
NT3: Overall p-value: 0.3496
week	37	38	39	40	41
38	1	NA	NA	NA	NA
39	1	1	NA	NA	NA
40	0.8722	1	1	NA	NA
41	1	1	1	1	NA
42	1	1	1	1	1
